# Supplementary material for: High Relative Abundance of Lactobacillus reuteri and Fructose Intake are Associated with Adiposity and Cardiometabolic Risk Factors in Children from Mexico City
Source: Nutrients. 2019 May 28;11(6):1207. doi: 10.3390/nu11061207 (PMC6627236; doi:10.3390/nu11061207)
Supplement: Supplementary file 1 [file nutrients-11-01207-s001.zip]

Archive with 2 entries (2 files):
- SUPPLEMENTARY/3_Supplementary TABLE 1.docx
- SUPPLEMENTARY/4_Supplemental Figure 1.pdf
